# Supplementary material for: High-pressure synthesis and crystal structure of iron sp3-carbonate (Fe2[C4O10]) featuring pyramidal [C4O10]4- anions
Source: Commun Chem. 2025 Mar 5;8:66. doi: 10.1038/s42004-025-01450-0 (PMC11883023; doi:10.1038/s42004-025-01450-0)
Supplement: Supplementary file 8 — Supplementary Data 6 [file 42004_2025_1450_MOESM8_ESM.cif]

data_gr9_5
_audit_creation_date               2024-10-17
_audit_creation_method
;
Olex2 1.5-ac6-015
(compiled 2023.12.04 svn.r209d9fb2 for Rigaku Oxford Diffraction, GUI svn.r6873)
;
_shelx_SHELXL_version_number       '2019/3'
_audit_contact_author_address      ?
_audit_contact_author_email        ?
_audit_contact_author_name         ''
_audit_contact_author_phone        ?
_publ_contact_author_id_orcid      ?
_publ_section_references
;
Dolomanov, O.V., Bourhis, L.J., Gildea, R.J, Howard, J.A.K. & Puschmann, H.
 (2009), J. Appl. Cryst. 42, 339-341.

Sheldrick, G.M. (2015). Acta Cryst. A71, 3-8.

Sheldrick, G.M. (2015). Acta Cryst. C71, 3-8.
;
_chemical_name_common              ?
_chemical_name_systematic          ?
_chemical_formula_moiety           'C4 Fe2 O10'
_chemical_formula_sum              'C4 Fe2 O10'
_chemical_formula_weight           319.74
_chemical_melting_point            ?
loop_
  _atom_type_symbol
  _atom_type_description
  _atom_type_scat_dispersion_real
  _atom_type_scat_dispersion_imag
  _atom_type_scat_source
 'C' 'C' -0.0001 0.0005 'International Tables Vol C Tables 4.2.6.8 and 6.1.1.4'
 'Fe' 'Fe' 0.1962 0.3018 'International Tables Vol C Tables 4.2.6.8 and 6.1.1.4'
 'O' 'O' 0.0016 0.0018 'International Tables Vol C Tables 4.2.6.8 and 6.1.1.4'

_shelx_space_group_comment
;
The symmetry employed for this shelxl refinement is uniquely defined
by the following loop, which should always be used as a source of
symmetry information in preference to the above space-group names.
They are only intended as comments.
;
_space_group_crystal_system        'cubic'
_space_group_IT_number             227
_space_group_name_H-M_alt          'F d -3 m'
_space_group_name_Hall             '-F 4vw 2vw 3'
loop_
  _space_group_symop_operation_xyz
 'x, y, z'
 '-x+3/4, -y+1/4, z+1/2'
 '-x+1/4, y+1/2, -z+3/4'
 'x+1/2, -y+3/4, -z+1/4'
 'z, x, y'
 'z+1/2, -x+3/4, -y+1/4'
 '-z+3/4, -x+1/4, y+1/2'
 '-z+1/4, x+1/2, -y+3/4'
 'y, z, x'
 '-y+1/4, z+1/2, -x+3/4'
 'y+1/2, -z+3/4, -x+1/4'
 '-y+3/4, -z+1/4, x+1/2'
 'y+3/4, x+1/4, -z+1/2'
 '-y, -x, -z'
 'y+1/4, -x+1/2, z+3/4'
 '-y+1/2, x+3/4, z+1/4'
 'x+3/4, z+1/4, -y+1/2'
 '-x+1/2, z+3/4, y+1/4'
 '-x, -z, -y'
 'x+1/4, -z+1/2, y+3/4'
 'z+3/4, y+1/4, -x+1/2'
 'z+1/4, -y+1/2, x+3/4'
 '-z+1/2, y+3/4, x+1/4'
 '-z, -y, -x'
 'x, y+1/2, z+1/2'
 '-x+3/4, -y+3/4, z+1'
 '-x+1/4, y+1, -z+5/4'
 'x+1/2, -y+5/4, -z+3/4'
 'z, x+1/2, y+1/2'
 'z+1/2, -x+5/4, -y+3/4'
 '-z+3/4, -x+3/4, y+1'
 '-z+1/4, x+1, -y+5/4'
 'y, z+1/2, x+1/2'
 '-y+1/4, z+1, -x+5/4'
 'y+1/2, -z+5/4, -x+3/4'
 '-y+3/4, -z+3/4, x+1'
 'y+3/4, x+3/4, -z+1'
 '-y, -x+1/2, -z+1/2'
 'y+1/4, -x+1, z+5/4'
 '-y+1/2, x+5/4, z+3/4'
 'x+3/4, z+3/4, -y+1'
 '-x+1/2, z+5/4, y+3/4'
 '-x, -z+1/2, -y+1/2'
 'x+1/4, -z+1, y+5/4'
 'z+3/4, y+3/4, -x+1'
 'z+1/4, -y+1, x+5/4'
 '-z+1/2, y+5/4, x+3/4'
 '-z, -y+1/2, -x+1/2'
 'x+1/2, y, z+1/2'
 '-x+5/4, -y+1/4, z+1'
 '-x+3/4, y+1/2, -z+5/4'
 'x+1, -y+3/4, -z+3/4'
 'z+1/2, x, y+1/2'
 'z+1, -x+3/4, -y+3/4'
 '-z+5/4, -x+1/4, y+1'
 '-z+3/4, x+1/2, -y+5/4'
 'y+1/2, z, x+1/2'
 '-y+3/4, z+1/2, -x+5/4'
 'y+1, -z+3/4, -x+3/4'
 '-y+5/4, -z+1/4, x+1'
 'y+5/4, x+1/4, -z+1'
 '-y+1/2, -x, -z+1/2'
 'y+3/4, -x+1/2, z+5/4'
 '-y+1, x+3/4, z+3/4'
 'x+5/4, z+1/4, -y+1'
 '-x+1, z+3/4, y+3/4'
 '-x+1/2, -z, -y+1/2'
 'x+3/4, -z+1/2, y+5/4'
 'z+5/4, y+1/4, -x+1'
 'z+3/4, -y+1/2, x+5/4'
 '-z+1, y+3/4, x+3/4'
 '-z+1/2, -y, -x+1/2'
 'x+1/2, y+1/2, z'
 '-x+5/4, -y+3/4, z+1/2'
 '-x+3/4, y+1, -z+3/4'
 'x+1, -y+5/4, -z+1/4'
 'z+1/2, x+1/2, y'
 'z+1, -x+5/4, -y+1/4'
 '-z+5/4, -x+3/4, y+1/2'
 '-z+3/4, x+1, -y+3/4'
 'y+1/2, z+1/2, x'
 '-y+3/4, z+1, -x+3/4'
 'y+1, -z+5/4, -x+1/4'
 '-y+5/4, -z+3/4, x+1/2'
 'y+5/4, x+3/4, -z+1/2'
 '-y+1/2, -x+1/2, -z'
 'y+3/4, -x+1, z+3/4'
 '-y+1, x+5/4, z+1/4'
 'x+5/4, z+3/4, -y+1/2'
 '-x+1, z+5/4, y+1/4'
 '-x+1/2, -z+1/2, -y'
 'x+3/4, -z+1, y+3/4'
 'z+5/4, y+3/4, -x+1/2'
 'z+3/4, -y+1, x+3/4'
 '-z+1, y+5/4, x+1/4'
 '-z+1/2, -y+1/2, -x'
 '-x, -y, -z'
 'x-3/4, y-1/4, -z-1/2'
 'x-1/4, -y-1/2, z-3/4'
 '-x-1/2, y-3/4, z-1/4'
 '-z, -x, -y'
 '-z-1/2, x-3/4, y-1/4'
 'z-3/4, x-1/4, -y-1/2'
 'z-1/4, -x-1/2, y-3/4'
 '-y, -z, -x'
 'y-1/4, -z-1/2, x-3/4'
 '-y-1/2, z-3/4, x-1/4'
 'y-3/4, z-1/4, -x-1/2'
 '-y-3/4, -x-1/4, z-1/2'
 'y, x, z'
 '-y-1/4, x-1/2, -z-3/4'
 'y-1/2, -x-3/4, -z-1/4'
 '-x-3/4, -z-1/4, y-1/2'
 'x-1/2, -z-3/4, -y-1/4'
 'x, z, y'
 '-x-1/4, z-1/2, -y-3/4'
 '-z-3/4, -y-1/4, x-1/2'
 '-z-1/4, y-1/2, -x-3/4'
 'z-1/2, -y-3/4, -x-1/4'
 'z, y, x'
 '-x, -y+1/2, -z+1/2'
 'x-3/4, y+1/4, -z'
 'x-1/4, -y, z-1/4'
 '-x-1/2, y-1/4, z+1/4'
 '-z, -x+1/2, -y+1/2'
 '-z-1/2, x-1/4, y+1/4'
 'z-3/4, x+1/4, -y'
 'z-1/4, -x, y-1/4'
 '-y, -z+1/2, -x+1/2'
 'y-1/4, -z, x-1/4'
 '-y-1/2, z-1/4, x+1/4'
 'y-3/4, z+1/4, -x'
 '-y-3/4, -x+1/4, z'
 'y, x+1/2, z+1/2'
 '-y-1/4, x, -z-1/4'
 'y-1/2, -x-1/4, -z+1/4'
 '-x-3/4, -z+1/4, y'
 'x-1/2, -z-1/4, -y+1/4'
 'x, z+1/2, y+1/2'
 '-x-1/4, z, -y-1/4'
 '-z-3/4, -y+1/4, x'
 '-z-1/4, y, -x-1/4'
 'z-1/2, -y-1/4, -x+1/4'
 'z, y+1/2, x+1/2'
 '-x+1/2, -y, -z+1/2'
 'x-1/4, y-1/4, -z'
 'x+1/4, -y-1/2, z-1/4'
 '-x, y-3/4, z+1/4'
 '-z+1/2, -x, -y+1/2'
 '-z, x-3/4, y+1/4'
 'z-1/4, x-1/4, -y'
 'z+1/4, -x-1/2, y-1/4'
 '-y+1/2, -z, -x+1/2'
 'y+1/4, -z-1/2, x-1/4'
 '-y, z-3/4, x+1/4'
 'y-1/4, z-1/4, -x'
 '-y-1/4, -x-1/4, z'
 'y+1/2, x, z+1/2'
 '-y+1/4, x-1/2, -z-1/4'
 'y, -x-3/4, -z+1/4'
 '-x-1/4, -z-1/4, y'
 'x, -z-3/4, -y+1/4'
 'x+1/2, z, y+1/2'
 '-x+1/4, z-1/2, -y-1/4'
 '-z-1/4, -y-1/4, x'
 '-z+1/4, y-1/2, -x-1/4'
 'z, -y-3/4, -x+1/4'
 'z+1/2, y, x+1/2'
 '-x+1/2, -y+1/2, -z'
 'x-1/4, y+1/4, -z-1/2'
 'x+1/4, -y, z-3/4'
 '-x, y-1/4, z-1/4'
 '-z+1/2, -x+1/2, -y'
 '-z, x-1/4, y-1/4'
 'z-1/4, x+1/4, -y-1/2'
 'z+1/4, -x, y-3/4'
 '-y+1/2, -z+1/2, -x'
 'y+1/4, -z, x-3/4'
 '-y, z-1/4, x-1/4'
 'y-1/4, z+1/4, -x-1/2'
 '-y-1/4, -x+1/4, z-1/2'
 'y+1/2, x+1/2, z'
 '-y+1/4, x, -z-3/4'
 'y, -x-1/4, -z-1/4'
 '-x-1/4, -z+1/4, y-1/2'
 'x, -z-1/4, -y-1/4'
 'x+1/2, z+1/2, y'
 '-x+1/4, z, -y-3/4'
 '-z-1/4, -y+1/4, x-1/2'
 '-z+1/4, y, -x-3/4'
 'z, -y-1/4, -x-1/4'
 'z+1/2, y+1/2, x'

_cell_length_a                     9.778(3)
_cell_length_b                     9.778(3)
_cell_length_c                     9.778(3)
_cell_angle_alpha                  90
_cell_angle_beta                   90
_cell_angle_gamma                  90
_cell_volume                       934.9(7)
_cell_formula_units_Z              8
_cell_measurement_reflns_used      50
_cell_measurement_temperature      293(2)
_cell_measurement_theta_max        14.4690
_cell_measurement_theta_min        2.0600
_shelx_estimated_absorpt_T_max     ?
_shelx_estimated_absorpt_T_min     ?
_exptl_absorpt_coefficient_mu      1.362
_exptl_absorpt_correction_T_max    1.00000
_exptl_absorpt_correction_T_min    0.67224
_exptl_absorpt_correction_type     multi-scan
_exptl_absorpt_process_details
;
CrysAlisPro 1.171.43.67a (Rigaku Oxford Diffraction, 2023)
Empirical absorption correction using spherical harmonics,
implemented in SCALE3 ABSPACK scaling algorithm.
;
_exptl_absorpt_special_details     ?
_exptl_crystal_colour              brown
_exptl_crystal_colour_primary      brown
_exptl_crystal_density_diffrn      4.543
_exptl_crystal_density_meas        ?
_exptl_crystal_density_method      ?
_exptl_crystal_description         irregular
_exptl_crystal_F_000               1248
_exptl_crystal_size_max            ?
_exptl_crystal_size_mid            ?
_exptl_crystal_size_min            ?
_exptl_transmission_factor_max     ?
_exptl_transmission_factor_min     ?
_diffrn_reflns_av_R_equivalents    0.0693
_diffrn_reflns_av_unetI/netI       0.0675
_diffrn_reflns_Laue_measured_fraction_full  0.879
_diffrn_reflns_Laue_measured_fraction_max  0.863
_diffrn_reflns_limit_h_max         9
_diffrn_reflns_limit_h_min         -12
_diffrn_reflns_limit_k_max         8
_diffrn_reflns_limit_k_min         -8
_diffrn_reflns_limit_l_max         10
_diffrn_reflns_limit_l_min         -12
_diffrn_reflns_number              177
_diffrn_reflns_point_group_measured_fraction_full  0.879
_diffrn_reflns_point_group_measured_fraction_max  0.863
_diffrn_reflns_theta_full          14.237
_diffrn_reflns_theta_max           15.570
_diffrn_reflns_theta_min           2.081
_diffrn_ambient_temperature        293(2)
_diffrn_detector_area_resol_mean   13.3333
_diffrn_measured_fraction_theta_full  0.879
_diffrn_measured_fraction_theta_max  0.863
_diffrn_measurement_details
;
List of Runs (angles in degrees, time in seconds):

  # Type    Start    End  Width  t~exp~   \w     \q     \k     \f   Frames
--------------------------------------------------------------------------
  1  \w     -7.00  30.00   0.50    1.00    --    0.00   0.00   0.00   74
;
_diffrn_measurement_device         'abstract diffractometer'
_diffrn_measurement_device_type   
 'esperanto-CrysAlisPro-abstract goniometer imported esperanto images'
_diffrn_measurement_method         '\w scans'
_diffrn_radiation_type             synchrotron
_diffrn_radiation_wavelength       0.4099
_diffrn_source                     ?
_reflns_Friedel_coverage           0.000
_reflns_Friedel_fraction_full      .
_reflns_Friedel_fraction_max       .
_reflns_number_gt                  45
_reflns_number_total               63
_reflns_special_details
;
 Reflections were merged by SHELXL according to the crystal
 class for the calculation of statistics and refinement.
 
 _reflns_Friedel_fraction is defined as the number of unique
 Friedel pairs measured divided by the number that would be
 possible theoretically, ignoring centric projections and
 systematic absences.
;
_reflns_threshold_expression       'I > 2\s(I)'
_computing_cell_refinement         'CrysAlisPro 1.171.43.67a (Rigaku OD, 2023)'
_computing_data_collection        
 'CrysAlisPro 1.171.43.67a (Rigaku OD, 2023) (IMPORT)'
_computing_data_reduction          'CrysAlisPro 1.171.43.67a (Rigaku OD, 2023)'
_computing_molecular_graphics      'Olex2 1.5-ac6-015 (Dolomanov et al., 2009)'
_computing_publication_material    'Olex2 1.5-ac6-015 (Dolomanov et al., 2009)'
_computing_structure_refinement    'SHELXL n/a (Sheldrick, 2015)'
_computing_structure_solution      'SHELXT  (Sheldrick, 2015)'
_refine_diff_density_max           1.112
_refine_diff_density_min           -0.869
_refine_diff_density_rms           0.273
_refine_ls_extinction_coef         .
_refine_ls_extinction_method       none
_refine_ls_goodness_of_fit_ref     1.186
_refine_ls_hydrogen_treatment      undef
_refine_ls_matrix_type             full
_refine_ls_number_parameters       9
_refine_ls_number_reflns           63
_refine_ls_number_restraints       0
_refine_ls_R_factor_all            0.0996
_refine_ls_R_factor_gt             0.0722
_refine_ls_restrained_S_all        1.186
_refine_ls_shift/su_max            0.000
_refine_ls_shift/su_mean           0.000
_refine_ls_structure_factor_coef   Fsqd
_refine_ls_weighting_details      
 'w=1/[\s^2^(Fo^2^)+(0.1008P)^2^+17.2338P] where P=(Fo^2^+2Fc^2^)/3'
_refine_ls_weighting_scheme        calc
_refine_ls_wR_factor_gt            0.1695
_refine_ls_wR_factor_ref           0.1819
_refine_special_details            ?
_olex2_refinement_description
;
;
_atom_sites_solution_hydrogens     .
_atom_sites_solution_primary       dual
_atom_sites_solution_secondary     difmap
loop_
  _atom_site_label
  _atom_site_type_symbol
  _atom_site_fract_x
  _atom_site_fract_y
  _atom_site_fract_z
  _atom_site_U_iso_or_equiv
  _atom_site_adp_type
  _atom_site_occupancy
  _atom_site_site_symmetry_order
  _atom_site_calc_flag
  _atom_site_refinement_flags_posn
  _atom_site_refinement_flags_adp
  _atom_site_refinement_flags_occupancy
  _atom_site_disorder_assembly
  _atom_site_disorder_group
 Fe1 Fe 0.000000 0.000000 0.500000 0.0299(17) Uani 1 12 d S T P . .
 O2 O 0.0376(11) 0.375000 0.375000 0.021(3) Uiso 1 4 d S . P . .
 O1 O 0.0349(9) 0.0349(9) 0.7151(9) 0.024(4) Uiso 1 6 d S . P . .
 C1 C 0.0417(14) 0.0417(14) 0.2083(14) 0.034(6) Uiso 1 6 d S . P . .

loop_
  _atom_site_aniso_label
  _atom_site_aniso_U_11
  _atom_site_aniso_U_22
  _atom_site_aniso_U_33
  _atom_site_aniso_U_23
  _atom_site_aniso_U_13
  _atom_site_aniso_U_12
 Fe1 0.0299(17) 0.0299(17) 0.0299(17) -0.0006(13) -0.0006(13) -0.0006(13)

_geom_special_details
;
 All esds (except the esd in the dihedral angle between two l.s. planes)
 are estimated using the full covariance matrix.  The cell esds are taken
 into account individually in the estimation of esds in distances, angles
 and torsion angles; correlations between esds in cell parameters are only
 used when they are defined by crystal symmetry.  An approximate (isotropic)
 treatment of cell esds is used for estimating esds involving l.s. planes.
;
loop_
  _geom_bond_atom_site_label_1
  _geom_bond_atom_site_label_2
  _geom_bond_distance
  _geom_bond_site_symmetry_2
  _geom_bond_publ_flag
 Fe1 O1 2.158(6) . ?
 Fe1 O1 2.158(6) 27_545 ?
 Fe1 O1 2.158(6) 172 ?
 Fe1 O1 2.158(6) 123 ?
 Fe1 O1 2.158(6) 76_446 ?
 Fe1 O1 2.158(6) 97_556 ?
 O2 C1 1.389(10) 148_565 ?
 O2 C1 1.389(9) 121 ?
 O1 C1 1.30(3) 97_556 ?

loop_
  _geom_angle_atom_site_label_1
  _geom_angle_atom_site_label_2
  _geom_angle_atom_site_label_3
  _geom_angle
  _geom_angle_site_symmetry_1
  _geom_angle_site_symmetry_3
  _geom_angle_publ_flag
 O1 Fe1 O1 109.4(6) . 172 ?
 O1 Fe1 O1 70.6(6) 76_446 27_545 ?
 O1 Fe1 O1 180.0 27_545 123 ?
 O1 Fe1 O1 109.4(6) 97_556 27_545 ?
 O1 Fe1 O1 70.6(6) 172 123 ?
 O1 Fe1 O1 70.6(6) 97_556 123 ?
 O1 Fe1 O1 70.6(6) . 76_446 ?
 O1 Fe1 O1 180.0 . 97_556 ?
 O1 Fe1 O1 180.00(10) 172 76_446 ?
 O1 Fe1 O1 109.4(6) . 123 ?
 O1 Fe1 O1 109.4(6) 97_556 76_446 ?
 O1 Fe1 O1 70.6(6) 172 97_556 ?
 O1 Fe1 O1 109.4(6) 76_446 123 ?
 O1 Fe1 O1 109.4(6) 172 27_545 ?
 O1 Fe1 O1 70.6(6) . 27_545 ?
 C1 O2 C1 112(2) 148_565 121 ?
 Fe1 O1 Fe1 106.4(4) 27_545 76_446 ?
 Fe1 O1 Fe1 106.4(4) . 76_446 ?
 Fe1 O1 Fe1 106.4(4) . 27_545 ?
 C1 O1 Fe1 112.4(4) 97_556 76_446 ?
 C1 O1 Fe1 112.4(4) 97_556 27_545 ?
 C1 O1 Fe1 112.4(4) 97_556 . ?
 O2 C1 O2 108.2(11) 106_566 149 ?
 O2 C1 O2 108.2(11) 121 149 ?
 O2 C1 O2 108.2(11) 106_566 121 ?
 O1 C1 O2 110.8(10) 97_556 149 ?
 O1 C1 O2 110.8(10) 97_556 121 ?
 O1 C1 O2 110.8(10) 97_556 106_566 ?

_shelx_res_file
;
TITL gr9_5_a.res in Fd-3m
    gr9_5.res
    created by SHELXL-2019/3 at 09:58:14 on 17-Oct-2024
REM Old TITL gr9_5 in Fd-3m
REM SHELXT solution in Fd-3m: R1 0.099, Rweak 1.114, Alpha 0.084
REM <I/s> 0.453 for 7 systematic absences, Orientation as input
REM Formula found by SHELXT: C2 O5 Fe
CELL 0.4099 9.7781 9.7781 9.7781 90 90 90
ZERR 8 0.0025 0.0025 0.0025 0 0 0
LATT 4
SYMM 0.75-X,0.25-Y,0.5+Z
SYMM 0.25-X,0.5+Y,0.75-Z
SYMM 0.5+X,0.75-Y,0.25-Z
SYMM +Z,+X,+Y
SYMM 0.5+Z,0.75-X,0.25-Y
SYMM 0.75-Z,0.25-X,0.5+Y
SYMM 0.25-Z,0.5+X,0.75-Y
SYMM +Y,+Z,+X
SYMM 0.25-Y,0.5+Z,0.75-X
SYMM 0.5+Y,0.75-Z,0.25-X
SYMM 0.75-Y,0.25-Z,0.5+X
SYMM 0.75+Y,0.25+X,0.5-Z
SYMM -Y,-X,-Z
SYMM 0.25+Y,0.5-X,0.75+Z
SYMM 0.5-Y,0.75+X,0.25+Z
SYMM 0.75+X,0.25+Z,0.5-Y
SYMM 0.5-X,0.75+Z,0.25+Y
SYMM -X,-Z,-Y
SYMM 0.25+X,0.5-Z,0.75+Y
SYMM 0.75+Z,0.25+Y,0.5-X
SYMM 0.25+Z,0.5-Y,0.75+X
SYMM 0.5-Z,0.75+Y,0.25+X
SYMM -Z,-Y,-X
SFAC C Fe O
DISP C -0.0001 0.0005 5.13
DISP Fe 0.1962 0.3018 735.14
DISP O 0.0016 0.0018 10.11
UNIT 32 16 80

L.S. 4 0 0
PLAN  5
CONF
list 4
MORE -1
fmap 2 53
acta
SHEL 9999 0.75
REM <olex2.extras>
REM <HklSrc "%.\\gr9_5.hkl">
REM </olex2.extras>

WGHT    0.100800   17.233801
FVAR       0.36076
FE1   2    0.000000    0.000000    0.500000    10.08333    0.02989    0.02989 =
         0.02989   -0.00061   -0.00061   -0.00061
O2    3    0.037628    0.375000    0.375000    10.25000    0.02148
O1    3    0.034873    0.034873    0.715127    10.16667    0.02426
C1    1    0.041732    0.041732    0.208268    10.16667    0.03428
HKLF 4


REM  gr9_5_a.res in Fd-3m
REM wR2 = 0.1819, GooF = S = 1.186, Restrained GooF = 1.186 for all data
REM R1 = 0.0722 for 45 Fo > 4sig(Fo) and 0.0996 for all 63 data
REM 9 parameters refined using 0 restraints

END

WGHT      0.1008     17.2592

REM Highest difference peak  1.112,  deepest hole -0.869,  1-sigma level  0.273
Q1    1  -0.0051 -0.0051  0.3986  10.50000  0.05    1.11
Q2    1  -0.0779  0.3750  0.3750  10.25000  0.05    0.72
Q3    1  -0.0386  0.3750  0.3750  10.25000  0.05    0.61
Q4    1   0.0413  0.0413  0.6788  10.50000  0.05    0.35
Q5    1   0.0405  0.3429  0.4071  10.50000  0.05    0.34
;
_shelx_res_checksum                3947
_shelx_hkl_file
;
  -1   1  -1  823.50   31.06
   1  -1   1  900.70   31.42
  -2   2   0  847.65   34.50
   2  -2   0  767.03   31.56
  -2   2  -2 1212.89   49.18
   2  -2   2 1298.50   51.45
  -1   1  -3 4277.98  162.09
  -1  -1   3 4653.71  155.47
   1   1  -3 4671.98  155.93
  -3   1   1 4466.56  156.83
   3  -3   1 5090.27  166.16
  -3   3  -1 4951.61  167.39
  -1   3  -3 4601.18  170.56
   1  -3   3 4486.47  168.84
  -3   3  -3  492.27   47.71
   0   2  -4   -9.30   24.81
   0  -2   4  -14.88   21.74
  -4   2   0  -22.06   23.79
   2   0  -4  -26.19   16.11
  -4   2   2 2205.04   83.72
   4  -2  -2 2365.28   88.15
  -2   2  -4 2260.99   87.59
   4  -4   0 8319.52  284.79
  -4   4  -2 1143.66   59.35
   4  -4   2 1106.40   53.19
  -2   4  -4 1101.26   65.27
   4  -4   4 8896.60  335.80
  -4   4  -4 9999.00  333.42
   1   1  -5 7272.05  252.12
  -1   1  -5 7861.55  260.79
   5  -3  -1 1983.25   86.02
  -3  -1   5 1848.76   63.11
  -1  -3   5 1988.74   75.21
  -1   3  -5 1880.92   75.95
  -3   3  -5  191.09   41.15
  -5   3  -3  199.66   48.81
   5  -3  -3  168.94   24.52
  -5   5  -1  642.75   69.84
   5  -5   1  429.35   41.11
  -3   5  -5  570.32   64.82
   5  -3  -5  650.67   34.97
   3  -5   5  694.35   55.95
   5  -5   3  677.20   70.99
   5  -5   5 1565.09  129.01
   0   2  -6  -44.58   45.15
   2   0  -6   58.39   22.59
  -6   2   0  -63.47   76.08
  -2  -2   6 4166.85  143.60
  -6   2  -2 3912.00  173.04
  -2   2  -6 4016.38  152.75
   0  -4   6   13.15   33.94
   6  -4   0  -90.11   67.34
  -6   4   0  -19.49   47.07
  -2   4  -6   71.08   54.41
   6  -4  -2   86.91   44.33
  -4   2  -6  202.16   95.74
   2  -4   6  304.81   76.74
  -6   4  -2   94.95   65.31
  -6   4  -4   22.40   55.52
   6  -4  -4    4.69   27.50
  -4   4  -6    1.54   72.65
   4  -6   4  -23.37   44.44
   6  -6   2 1875.33   94.64
  -6   6  -2 1985.37  117.97
   6  -6   4   69.63  113.95
  -6   6  -4  -10.75   63.77
  -6   4  -6  -45.78   63.99
   4  -6   6  152.27   79.50
  -4   6  -6   58.55   87.65
   1   1  -7   54.58   30.05
  -1   1  -7   98.85   73.19
  -7   3  -1  558.42   59.70
  -1   3  -7  622.02   70.97
   1   3  -7  667.66   63.75
  -3   3  -7  828.94   60.71
  -7   3  -3  891.79   90.52
  -7   3   3  731.13   51.71
   7  -5  -1 1089.01   92.31
   1  -5   7  945.01   58.87
  -3   5  -7  352.93   72.77
  -7   5  -3  445.75   94.92
   3  -5   7  697.09  107.02
  -7   3  -5  466.91  118.62
  -5   3  -7  430.05   83.62
   7  -5  -5   54.32   32.11
  -5   5  -7  166.06  100.82
   7  -7   3  129.70  100.25
  -7   3  -7  307.09  133.02
  -7   7  -3  168.47  106.84
  -7   7  -5  384.47   91.99
   7  -7   5  410.37  129.95
   5  -7   7  379.30  136.78
  -5   7  -7  374.12  105.12
  -7   5  -7  399.23   88.81
   2   0  -8  -17.39   33.16
   0   2  -8  -31.74   55.05
  -2   2  -8  251.62   65.01
  -8   2   2  274.00   61.15
   0   4  -8 1492.42   95.69
  -8   4   0 1550.67   93.44
  -8   4   2  352.19   53.55
  -4   2  -8  415.44  127.58
  -8   4  -2  431.86   59.22
  -2  -4   8  275.74   55.87
  -8   2   4  561.90   44.62
  -4  -2   8  333.84   66.57
  -2   4  -8  468.82   76.26
  -4   4  -8  453.46   75.25
  -8   4  -4  470.72   74.95
  -8   6   0  -54.49   88.84
   8  -6   0  -51.15   90.86
  -6  -2   8  -16.61   27.62
  -8   6  -2   49.04   65.73
   2  -6   8   34.60   80.48
   8  -6  -2  101.31   76.71
  -8   4  -6  -21.38   83.39
  -4   6  -8   -9.52   70.57
   8  -6  -4  -74.43   48.85
  -8   6  -4   61.53   89.84
   4  -6   8   78.56  129.09
  -6   4  -8 -126.96   72.92
  -6   6  -8  219.66  106.35
  -8   6  -6   76.86  120.33
  -8   8  -4 1015.86  171.08
  -8   4  -8 1035.43  101.32
  -8   6  -8   32.41  123.67
  -6   8  -8  -71.91  136.70
   6  -8   8  106.29  147.14
  -8   8  -6  156.82  122.35
   1   1  -9  733.09   48.78
  -1   1  -9  860.54   94.90
  -9   3   1  328.20   55.31
   3  -1  -9  241.59   39.48
  -1   3  -9  172.36   74.33
   3   1  -9  216.27   50.44
   1   3  -9  109.84   61.22
  -9   3  -3 1628.39  134.21
  -3  -3   9 1570.13   97.41
  -9   5   1  380.39   66.46
  -9   1   5  430.14   36.61
  -1  -5   9  375.31   68.50
  -1   5  -9  506.48   94.46
  -3   5  -9  595.56   88.98
  -9   5  -3  607.79   96.88
  -5   3  -9  645.21   92.67
  -5   5  -9  179.24  105.32
   9  -7  -1  320.11   98.62
  -9   7  -1  264.17  107.34
  -9   7  -3  105.37   91.31
   3  -7   9  174.04  135.71
  -7   5  -9  180.82   95.61
  -9   7  -5  106.56  101.62
  -9   5  -7   38.70   82.04
  -5   7  -9  115.73   96.45
  -7   7  -9  266.33  108.63
  -9   7  -7   68.10  116.95
   0   0 -10  206.88   92.01
   2   0 -10   18.19   38.55
   0   2 -10  212.04   66.28
   2   2 -10 2406.30  106.28
  -2   2 -10 2424.41  112.61
   0   4 -10   35.59   76.14
 -10   4   0   57.76   70.36
 -10   4   2  131.33   67.27
  -2   4 -10  273.68   91.11
 -10   4  -2  140.06   72.99
  -2  -4  10  389.16  106.63
 -10   2   4  186.53   47.55
   4  -2 -10  172.80   41.67
 -10   4  -4   40.06   84.15
 -10   6   0  -98.04   77.65
  -2   6 -10  700.89  115.41
 -10   6  -2  796.33   99.86
  -4   6 -10   22.42   78.75
  -6   4 -10   -0.78   79.02
 -10   6  -4   80.19  120.72
  -6   6 -10  337.31  117.98
 -10   6  -6  521.73  132.65
 -10   8  -4  126.02  123.56
  -1   1 -11  451.67   83.59
   1   1 -11  265.85   55.70
   3  -1 -11  184.55   39.02
  -1   3 -11  155.29   90.28
   3   1 -11  166.05   53.66
 -11   3   1  189.11   67.62
   1   3 -11  128.17   71.86
  -3   3 -11   11.59   65.64
 -11   5   1   62.21   75.14
 -11   5  -1    3.21  102.90
  -1   5 -11  139.30  103.74
 -11   5  -3  206.00   93.10
  -3   5 -11  162.76   93.50
 -11   5  -5   62.26   83.90
 -11   7  -1  190.77  107.61
 -11   7  -3   24.76   98.06
  -3   7 -11  191.96  128.59
  -5   7 -11  105.69  105.17
 -11   7  -5   38.30  117.97
   0   2 -12  -21.84   78.73
   2   0 -12  -40.40   50.72
  -2   2 -12    1.76   67.97
   2   2 -12  -62.69   66.85
 -12   4   0  422.80   70.45
  -2   4 -12    0.82   92.89
  -4   4 -12  112.93  104.22
 -12   6   0   87.57   75.39
 -12   6  -2   19.62  110.84
 -12   6   2  160.14   99.91
  -2   6 -12  161.96  120.32
  -4   6 -12  -24.89   83.75
  -6   4 -12   32.03   83.51
 -12   6  -4  164.40  132.68
 -12   8  -2  -20.04  137.53
   1   1 -13  301.05   70.46
  -1   3 -13  168.27   97.56
   1   3 -13   56.66   78.09
  -3   3 -13   37.56   83.87
 -13   5   1   88.99   90.06
 -13   5  -1   61.38  104.86
  -1   5 -13  -59.63  112.22
  -3   5 -13   92.84   93.08
 -13   7  -1  184.20   99.09
 -13   7  -3  -12.54  112.58
   0   2 -14   72.70   90.30
   0   4 -14  -58.79   90.97
 -14   6   0  -35.59   95.66
 -14   6  -2  348.52  135.85
  -1   5 -15  -25.24  115.19
   0   0   0    0.00    0.00


TITL gr9_5 in Fd-3m
REM Fd-3m (#227 in standard setting)
CELL 0.40990   9.778104   9.778104   9.778104  90.0000  90.0000  90.0000
ZERR    1.00   0.002543   0.002543   0.002543   0.0000   0.0000   0.0000
LATT  4
SYMM -x+3/4,-y+1/4, z+1/2
SYMM -x+1/4, y+1/2,-z+3/4
SYMM  x+1/2,-y+3/4,-z+1/4
SYMM  z, x, y
SYMM  z+1/2,-x+3/4,-y+1/4
SYMM -z+3/4,-x+1/4, y+1/2
SYMM -z+1/4, x+1/2,-y+3/4
SYMM  y, z, x
SYMM -y+1/4, z+1/2,-x+3/4
SYMM  y+1/2,-z+3/4,-x+1/4
SYMM -y+3/4,-z+1/4, x+1/2
SYMM  y+3/4, x+1/4,-z+1/2
SYMM -y,-x,-z
SYMM  y+1/4,-x+1/2, z+3/4
SYMM -y+1/2, x+3/4, z+1/4
SYMM  x+3/4, z+1/4,-y+1/2
SYMM -x+1/2, z+3/4, y+1/4
SYMM -x,-z,-y
SYMM  x+1/4,-z+1/2, y+3/4
SYMM  z+3/4, y+1/4,-x+1/2
SYMM  z+1/4,-y+1/2, x+3/4
SYMM -z+1/2, y+3/4, x+1/4
SYMM -z,-y,-x
SFAC C O Fe
UNIT 1.00 1.00 1.00
TREF
HKLF 4
END
_computing_structure_solution     'SHELXT 2018/2 (Sheldrick, 2018)'
;
_shelx_hkl_checksum                54146
# end Validation Reply Form
_olex2_submission_special_instructions  'No special instructions were received'
_oxdiff_exptl_absorpt_empirical_details
;
Empirical correction (ABSPACK) includes:
- Absorption correction using spherical harmonics
- Frame scaling
;
# start Validation Reply Form
_vrf_PLAT029_gr9_5
;
PROBLEM: _diffrn_measured_fraction_theta_full value Low .      0.879 Why?  
RESPONSE: the data were collected using diamond anvil cell, metallic body of
which shadows more than 50% of reflections.
;
_vrf_PLAT088_gr9_5
;
PROBLEM: Poor Data / Parameter Ratio ....................       7.00 Note  
RESPONSE: the data were collected using diamond anvil cell, metallic body of
which shadows more than 50% of reflections.
;
_vrf_PLAT911_gr9_5
;
PROBLEM: Missing FCF Refl Between Thmin & STh/L=    0.600          7 Report
RESPONSE: the incompleteness of XRD dataset may come from the emloyment of
diamond anvil cell and the sample deterioration with decompression.
;
